# Supplementary material for: Genome-wide identification of F-box proteins in Macrophomina phaseolina and comparison with other fungus
Source: J Genet Eng Biotechnol. 2021 Mar 24;19:46. doi: 10.1186/s43141-021-00143-0 (PMC7991009; doi:10.1186/s43141-021-00143-0)
Supplement: Supplementary file 2 — Additional file 2: Table S2. BLAST search result of F-box protein of Macrophomina phaseolina. [file 43141_2021_143_MOESM2_ESM.xls]

## Sheet: BLAST analysis
Table S2. BLAST search result of F-box protein of Macrophomina phaseolina
Query	Query length	Hit id	No. of hits	Hit length	Annotation	Score	Identity	Positives	Gaps	Match length	Coverage(%)	e-value
MPH_00553	397	MPH_00553	12	397	MPH_00553	813	397/397 (100%)	397/397 (100%)	0/397 (0%)	397	100	0
MPH_00568	463	MPH_00568	18	463	MPH_00568	942	463/463 (100%)	463/463 (100%)	0/463 (0%)	463	100	0
MPH_00738	1614	MPH_00738	7	1614	MPH_00738	3271	1614/1614 (100%)	1614/1614 (100%)	0/1614 (0%)	1614	100	0
MPH_01929	446	MPH_01929	13	446	MPH_01929	908	446/446 (100%)	446/446 (100%)	0/446 (0%)	446	100	0
MPH_02349	426	MPH_02349	11	426	MPH_02349	881	426/426 (100%)	426/426 (100%)	0/426 (0%)	426	100	0
MPH_02551	520	MPH_02551	14	520	MPH_02551	1086	520/520 (100%)	520/520 (100%)	0/520 (0%)	520	100	0
MPH_02555	619	MPH_02555	19	619	MPH_02555	1290	619/619 (100%)	619/619 (100%)	0/619 (0%)	619	100	0
MPH_02694	275	MPH_02694	14	275	MPH_02694	560	275/275 (100%)	275/275 (100%)	0/275 (0%)	275	100	0
MPH_03805	398	MPH_03805	11	398	MPH_03805	814	398/398 (100%)	398/398 (100%)	0/398 (0%)	398	100	0
MPH_04401	512	MPH_04401	16	512	MPH_04401	1049	512/512 (100%)	512/512 (100%)	0/512 (0%)	512	100	0
MPH_04533	560	MPH_04533	16	560	MPH_04533	1157	560/560 (100%)	560/560 (100%)	0/560 (0%)	560	100	0
MPH_05531	704	MPH_05531	19	704	MPH_05531	1448	704/704 (100%)	704/704 (100%)	0/704 (0%)	704	100	0
MPH_05591	328	MPH_05591	15	328	MPH_05591	667	328/328 (100%)	328/328 (100%)	0/328 (0%)	328	100	0
MPH_05645	1129	MPH_05645	18	1129	MPH_05645	2328	1129/1129 (100%)	1129/1129 (100%)	0/1129 (0%)	1129	100	0
MPH_05919	569	MPH_05919	15	569	MPH_05919	1170	569/569 (100%)	569/569 (100%)	0/569 (0%)	569	100	0
MPH_06193	384	MPH_06193	17	384	MPH_06193	784	384/384 (100%)	384/384 (100%)	0/384 (0%)	384	100	0
MPH_07267	371	MPH_07267	10	371	MPH_07267	764	371/371 (100%)	371/371 (100%)	0/371 (0%)	371	100	0
MPH_09443	1176	MPH_09443	17	1176	MPH_09443	2401	1176/1176 (100%)	1176/1176 (100%)	0/1176 (0%)	1176	100	0
MPH_09491	624	MPH_09491	14	624	MPH_09491	1295	624/624 (100%)	624/624 (100%)	0/624 (0%)	624	100	0
MPH_09935	308	MPH_09935	12	308	MPH_09935	633	308/308 (100%)	308/308 (100%)	0/308 (0%)	308	100	0
MPH_10385	718	MPH_10385	16	718	MPH_10385	1489	718/718 (100%)	718/718 (100%)	0/718 (0%)	718	100	0
MPH_10710	469	MPH_10710	16	469	MPH_10710	962	469/469 (100%)	469/469 (100%)	0/469 (0%)	469	100	0
MPH_10780	485	MPH_10780	11	485	MPH_10780	1004	485/485 (100%)	485/485 (100%)	0/485 (0%)	485	100	0
MPH_11146	471	MPH_11146	14	471	MPH_11146	972	471/471 (100%)	471/471 (100%)	0/471 (0%)	471	100	0
MPH_11673	565	MPH_11673	13	565	MPH_11673	1154	565/565 (100%)	565/565 (100%)	0/565 (0%)	565	100	0
MPH_12104	421	MPH_12104	16	421	MPH_12104	863	421/421 (100%)	421/421 (100%)	0/421 (0%)	421	100	0
MPH_12153	603	MPH_12153	18	603	MPH_12153	1252	603/603 (100%)	603/603 (100%)	0/603 (0%)	603	100	0
MPH_12623	266	MPH_12623	11	266	MPH_12623	539	266/266 (100%)	266/266 (100%)	0/266 (0%)	266	100	0
MPH_12786	805	MPH_12786	9	805	MPH_12786	1677	805/805 (100%)	805/805 (100%)	0/805 (0%)	805	100	0
MPH_06673	113	MPH_06673	17	113	MPH_06673	221	113/113 (100%)	113/113 (100%)	0/113 (0%)	113	100	1e-79
MPH_00383	120	MPH_00383	18	120	MPH_00383	242	120/120 (100%)	120/120 (100%)	0/120 (0%)	120	100	2e-87
MPH_09935	308	MPH_12786	30	805	MPH_12786	180	112/291 (38%)	154/291 (53%)	47/291 (16%)	112	36	3e-54
MPH_00568	463	MPH_00553	42	397	MPH_00553	79.3	105/398 (26%)	160/398 (40%)	60/398 (15%)	105	22	8e-19
MPH_00383	120	MPH_11673	36	565	MPH_11673	24.3	22/83 (27%)	33/83 (40%)	15/83 (18%)	22	18	0.038
MPH_06673	113	MPH_12104	56	421	MPH_12104	21.6	21/74 (28%)	29/74 (39%)	6/74 (8%)	21	18	0.29
MPH_06673	113	MPH_03805	34	398	MPH_03805	23.5	20/56 (36%)	26/56 (46%)	11/56 (20%)	20	17	0.069
MPH_06193	384	MPH_02349	107	426	MPH_02349	18.9	64/325 (20%)	116/325 (36%)	65/325 (20%)	64	16	10
MPH_06673	113	MPH_05591	23	328	MPH_05591	27.7	17/43 (40%)	22/43 (51%)	0/43 (0%)	17	15	0.002
MPH_00383	120	MPH_12786	63	805	MPH_12786	21.6	17/58 (29%)	25/58 (43%)	8/58 (14%)	17	14	0.32
MPH_00383	120	MPH_05919	24	569	MPH_05919	26.6	16/45 (36%)	21/45 (47%)	4/45 (9%)	16	13	0.007
MPH_12786	805	MPH_09935	51	308	MPH_09935	180	111/286 (39%)	153/286 (53%)	47/286 (16%)	111	13	1e-53
MPH_00383	120	MPH_12153	27	603	MPH_12153	26.2	15/41 (37%)	21/41 (51%)	0/41 (0%)	15	12	0.009
MPH_06673	113	MPH_00553	26	397	MPH_00553	24.3	14/41 (34%)	22/41 (54%)	3/41 (7%)	14	12	0.036
MPH_02349	426	MPH_05645	61	1129	MPH_05645	26.2	54/239 (23%)	96/239 (40%)	45/239 (19%)	54	12	0.07
MPH_01929	446	MPH_02349	37	426	MPH_02349	44.3	55/199 (28%)	89/199 (45%)	25/199 (13%)	55	12	1e-07
MPH_02349	426	MPH_01929	35	446	MPH_01929	44.3	55/199 (28%)	89/199 (45%)	25/199 (13%)	55	12	1e-07
MPH_06673	113	MPH_09491	70	624	MPH_09491	20.4	13/30 (43%)	15/30 (50%)	1/30 (3%)	13	11	0.63
MPH_00383	120	MPH_09935	96	308	MPH_09935	18.5	14/49 (29%)	21/49 (43%)	6/49 (12%)	14	11	2.8
MPH_00383	120	MPH_00568	30	463	MPH_00568	25.4	12/40 (30%)	20/40 (50%)	0/40 (0%)	12	10	0.014
MPH_00383	120	MPH_05591	33	328	MPH_05591	24.6	13/33 (39%)	16/33 (48%)	0/33 (0%)	13	10	0.025
MPH_00383	120	MPH_10780	57	485	MPH_10780	23.9	13/43 (30%)	23/43 (53%)	1/43 (2%)	13	10	0.054
MPH_06673	113	MPH_10385	89	718	MPH_10385	18.9	12/36 (33%)	18/36 (50%)	4/36 (11%)	12	10	2.4
MPH_06673	113	MPH_04401	95	512	MPH_04401	18.1	12/33 (36%)	17/33 (52%)	4/33 (12%)	12	10	4.8
MPH_02694	275	MPH_12104	37	421	MPH_12104	28.5	26/95 (27%)	40/95 (42%)	24/95 (25%)	26	9	0.007
MPH_00383	120	MPH_12104	60	421	MPH_12104	23.1	11/35 (31%)	18/35 (51%)	0/35 (0%)	11	9	0.11
MPH_06673	113	MPH_10710	40	469	MPH_10710	21.9	11/25 (44%)	14/25 (56%)	0/25 (0%)	11	9	0.21
MPH_06673	113	MPH_09443	48	1176	MPH_09443	21.9	11/31 (35%)	19/31 (61%)	2/31 (6%)	11	9	0.22
MPH_06673	113	MPH_06193	62	384	MPH_06193	20.8	11/44 (25%)	22/44 (50%)	1/44 (2%)	11	9	0.57
MPH_00383	120	MPH_05531	69	704	MPH_05531	20	11/41 (27%)	16/41 (39%)	0/41 (0%)	11	9	1.1
MPH_06673	113	MPH_05645	73	1129	MPH_05645	19.2	11/20 (55%)	13/20 (65%)	1/20 (5%)	11	9	1.9
MPH_05591	328	MPH_12104	76	421	MPH_12104	20.8	30/106 (28%)	37/106 (35%)	7/106 (7%)	30	9	2.1
MPH_00383	120	MPH_06193	99	384	MPH_06193	17.7	11/34 (32%)	14/34 (41%)	1/34 (3%)	11	9	5.8
MPH_00383	120	MPH_02555	105	619	MPH_02555	17.7	11/30 (37%)	13/30 (43%)	0/30 (0%)	11	9	6.6
MPH_06673	113	MPH_02551	37	520	MPH_02551	22.7	10/28 (36%)	14/28 (50%)	0/28 (0%)	10	8	0.11
MPH_02349	426	MPH_05531	90	704	MPH_05531	24.3	36/136 (26%)	52/136 (38%)	9/136 (7%)	36	8	0.3
MPH_06673	113	MPH_00383	98	120	MPH_00383	17.3	10/28 (36%)	12/28 (43%)	0/28 (0%)	10	8	5.5
MPH_00383	120	MPH_06673	102	113	MPH_06673	17.3	10/28 (36%)	12/28 (43%)	0/28 (0%)	10	8	5.8
MPH_07267	371	MPH_05645	63	1129	MPH_05645	19.6	31/139 (22%)	58/139 (42%)	25/139 (18%)	31	8	7.2
MPH_00553	397	MPH_00568	33	463	MPH_00568	30.4	28/90 (31%)	39/90 (43%)	7/90 (8%)	28	7	0.002
MPH_10710	469	MPH_04533	57	560	MPH_04533	24.3	36/154 (23%)	67/154 (44%)	22/154 (14%)	36	7	0.26
MPH_00383	120	MPH_11146	66	471	MPH_11146	20.8	9/26 (35%)	13/26 (50%)	0/26 (0%)	9	7	0.5
MPH_12623	266	MPH_05531	44	704	MPH_05531	21.6	20/78 (26%)	35/78 (45%)	18/78 (23%)	20	7	1
MPH_00383	120	MPH_00738	72	1614	MPH_00738	19.6	9/16 (56%)	10/16 (63%)	0/16 (0%)	9	7	1.6
MPH_06673	113	MPH_09935	86	308	MPH_09935	18.9	9/20 (45%)	13/20 (65%)	2/20 (10%)	9	7	2.1
MPH_05591	328	MPH_00738	82	1614	MPH_00738	20.8	25/90 (28%)	38/90 (42%)	15/90 (17%)	25	7	2.3
MPH_12104	421	MPH_05591	82	328	MPH_05591	20.8	30/106 (28%)	37/106 (35%)	7/106 (7%)	30	7	2.7
MPH_06673	113	MPH_05919	92	569	MPH_05919	18.5	8/16 (50%)	11/16 (69%)	0/16 (0%)	8	7	2.9
MPH_06673	113	MPH_00738	101	1614	MPH_00738	17.7	8/12 (67%)	8/12 (67%)	0/12 (0%)	8	7	5.7
MPH_02694	275	MPH_03805	29	398	MPH_03805	43.9	20/57 (35%)	33/57 (58%)	0/57 (0%)	20	7	7e-08
MPH_12104	421	MPH_02694	43	275	MPH_02694	28.5	26/95 (27%)	40/95 (42%)	24/95 (25%)	26	6	0.011
MPH_12623	266	MPH_09935	26	308	MPH_09935	26.6	17/56 (30%)	28/56 (50%)	3/56 (5%)	17	6	0.021
MPH_00553	397	MPH_05919	39	569	MPH_05919	25.4	25/83 (30%)	36/83 (43%)	5/83 (6%)	25	6	0.1
MPH_04401	512	MPH_05531	43	704	MPH_05531	25.8	35/150 (23%)	61/150 (41%)	16/150 (11%)	35	6	0.12
MPH_11146	471	MPH_05531	53	704	MPH_05531	25.4	30/117 (26%)	50/117 (43%)	12/117 (10%)	30	6	0.15
MPH_12623	266	MPH_12786	35	805	MPH_12786	22.3	17/59 (29%)	26/59 (44%)	6/59 (10%)	17	6	0.63
MPH_12623	266	MPH_10385	38	718	MPH_10385	22.3	17/63 (27%)	30/63 (48%)	9/63 (14%)	17	6	0.68
MPH_05591	328	MPH_12786	51	805	MPH_12786	22.3	21/79 (27%)	30/79 (38%)	9/79 (11%)	21	6	0.8
MPH_00383	120	MPH_05645	83	1129	MPH_05645	18.9	8/19 (42%)	10/19 (53%)	0/19 (0%)	8	6	2.6
MPH_04533	560	MPH_05531	46	704	MPH_05531	48.1	34/115 (30%)	53/115 (46%)	10/115 (9%)	34	6	2e-08
MPH_07267	371	MPH_03805	45	398	MPH_03805	20	23/61 (38%)	29/61 (48%)	12/61 (20%)	23	6	4
MPH_10780	485	MPH_09491	47	624	MPH_09491	30	25/84 (30%)	36/84 (43%)	5/84 (6%)	25	5	0.005
MPH_05591	328	MPH_06673	33	113	MPH_06673	27.7	17/43 (40%)	22/43 (51%)	0/43 (0%)	17	5	0.006
MPH_02551	520	MPH_09443	44	1176	MPH_09443	27.7	27/127 (21%)	52/127 (41%)	23/127 (18%)	27	5	0.028
MPH_09935	308	MPH_12623	45	266	MPH_12623	26.2	17/56 (30%)	28/56 (50%)	3/56 (5%)	17	5	0.033
MPH_02349	426	MPH_05919	55	569	MPH_05919	26.2	24/86 (28%)	37/86 (43%)	12/86 (14%)	24	5	0.061
MPH_06193	384	MPH_00568	49	463	MPH_00568	25	20/60 (33%)	25/60 (42%)	6/60 (10%)	20	5	0.13
MPH_05531	704	MPH_02349	133	426	MPH_02349	24.6	36/136 (26%)	52/136 (38%)	9/136 (7%)	36	5	0.37
MPH_06193	384	MPH_04401	52	512	MPH_04401	23.5	21/79 (27%)	33/79 (42%)	6/79 (8%)	21	5	0.38
MPH_12104	421	MPH_09443	58	1176	MPH_09443	22.7	24/69 (35%)	32/69 (46%)	8/69 (12%)	24	5	0.79
MPH_06193	384	MPH_12153	64	603	MPH_12153	21.6	21/68 (31%)	34/68 (50%)	3/68 (4%)	21	5	1.8
MPH_03805	398	MPH_02694	32	275	MPH_02694	43.9	20/57 (35%)	33/57 (58%)	0/57 (0%)	20	5	1e-07
MPH_00383	120	MPH_09491	75	624	MPH_09491	18.9	6/15 (40%)	10/15 (67%)	0/15 (0%)	6	5	2.2
MPH_02694	275	MPH_05919	76	569	MPH_05919	20.4	14/53 (26%)	21/53 (40%)	11/53 (21%)	14	5	2.3
MPH_03805	398	MPH_07267	63	371	MPH_07267	20	23/61 (38%)	29/61 (48%)	12/61 (20%)	23	5	4.3
MPH_10780	485	MPH_11673	41	565	MPH_11673	31.2	22/62 (35%)	27/62 (44%)	2/62 (3%)	22	4	0.002
MPH_06193	384	MPH_01929	46	446	MPH_01929	30.4	17/51 (33%)	29/51 (57%)	1/51 (2%)	17	4	0.003
MPH_09491	624	MPH_10780	55	485	MPH_10780	30	25/84 (30%)	36/84 (43%)	5/84 (6%)	25	4	0.007
MPH_12623	266	MPH_02694	29	275	MPH_02694	25	13/36 (36%)	22/36 (61%)	1/36 (3%)	13	4	0.074
MPH_11146	471	MPH_10385	38	718	MPH_10385	26.2	21/68 (31%)	30/68 (44%)	8/68 (12%)	21	4	0.076
MPH_05531	704	MPH_04401	107	512	MPH_04401	26.6	35/150 (23%)	61/150 (41%)	16/150 (11%)	35	4	0.087
MPH_07267	371	MPH_10710	31	469	MPH_10710	25.4	17/67 (25%)	28/67 (42%)	22/67 (33%)	17	4	0.096
MPH_00568	463	MPH_06193	72	384	MPH_06193	25	20/60 (33%)	25/60 (42%)	6/60 (10%)	20	4	0.16
MPH_05531	704	MPH_11146	119	471	MPH_11146	25.4	30/117 (26%)	50/117 (43%)	12/117 (10%)	30	4	0.19
MPH_05645	1129	MPH_02349	126	426	MPH_02349	26.2	54/239 (23%)	96/239 (40%)	45/239 (19%)	54	4	0.19
MPH_02551	520	MPH_11673	56	565	MPH_11673	25	24/97 (25%)	43/97 (44%)	7/97 (7%)	24	4	0.21
MPH_11673	565	MPH_02551	78	520	MPH_02551	25	24/97 (25%)	43/97 (44%)	7/97 (7%)	24	4	0.23
MPH_02551	520	MPH_00738	62	1614	MPH_00738	24.3	22/74 (30%)	33/74 (45%)	4/74 (5%)	22	4	0.41
MPH_04401	512	MPH_06193	55	384	MPH_06193	23.5	21/79 (27%)	33/79 (42%)	6/79 (8%)	21	4	0.51
MPH_05919	569	MPH_00553	62	397	MPH_00553	23.9	23/74 (31%)	33/74 (45%)	5/74 (7%)	23	4	0.51
MPH_04401	512	MPH_12153	64	603	MPH_12153	23.1	24/83 (29%)	38/83 (46%)	24/83 (29%)	24	4	0.8
MPH_12104	421	MPH_06673	64	113	MPH_06673	21.6	21/74 (28%)	29/74 (39%)	6/74 (8%)	21	4	1.1
MPH_01929	446	MPH_05531	112	704	MPH_05531	22.3	20/75 (27%)	30/75 (40%)	6/75 (8%)	20	4	1.2
MPH_06193	384	MPH_04533	61	560	MPH_04533	21.6	18/56 (32%)	31/56 (55%)	8/56 (14%)	18	4	1.6
MPH_09935	308	MPH_12104	51	421	MPH_12104	21.2	13/47 (28%)	23/47 (49%)	5/47 (11%)	13	4	1.6
MPH_12153	603	MPH_12786	119	805	MPH_12786	21.6	30/122 (25%)	44/122 (36%)	14/122 (11%)	30	4	2.5
MPH_10710	469	MPH_12153	99	603	MPH_12153	21.2	20/63 (32%)	31/63 (49%)	7/63 (11%)	20	4	2.9
MPH_02349	426	MPH_10385	52	718	MPH_10385	34.3	20/47 (43%)	26/47 (55%)	2/47 (4%)	20	4	0.0002
MPH_05531	704	MPH_04533	55	560	MPH_04533	48.1	34/115 (30%)	53/115 (46%)	10/115 (9%)	34	4	2e-08
MPH_01929	446	MPH_04533	149	560	MPH_04533	20.8	21/74 (28%)	30/74 (41%)	9/74 (12%)	21	4	3.3
MPH_00553	397	MPH_07267	62	371	MPH_07267	20	18/59 (31%)	28/59 (47%)	8/59 (14%)	18	4	4.4
MPH_07267	371	MPH_00553	51	397	MPH_00553	20	18/59 (31%)	28/59 (47%)	8/59 (14%)	18	4	4.4
MPH_11673	565	MPH_09443	43	1176	MPH_09443	34.3	26/95 (27%)	41/95 (43%)	8/95 (8%)	26	4	0.0004
MPH_07267	371	MPH_02551	54	520	MPH_02551	20	18/55 (33%)	24/55 (44%)	5/55 (9%)	18	4	5.1
MPH_09935	308	MPH_00383	60	120	MPH_00383	18.9	15/55 (27%)	23/55 (42%)	6/55 (11%)	15	4	5.5
MPH_09935	308	MPH_05531	63	704	MPH_05531	19.6	15/50 (30%)	19/50 (38%)	1/50 (2%)	15	4	5.6
MPH_02694	275	MPH_02551	82	520	MPH_02551	19.2	13/60 (22%)	24/60 (40%)	0/60 (0%)	13	4	5.7
MPH_11673	565	MPH_12153	57	603	MPH_12153	33.5	26/68 (38%)	35/68 (51%)	8/68 (12%)	26	4	0.0005
MPH_12153	603	MPH_11673	54	565	MPH_11673	33.5	26/68 (38%)	35/68 (51%)	8/68 (12%)	26	4	0.0005
MPH_06193	384	MPH_05645	92	1129	MPH_05645	19.6	17/66 (26%)	31/66 (47%)	4/66 (6%)	17	4	6.1
MPH_06193	384	MPH_10710	101	469	MPH_10710	19.2	17/57 (30%)	23/57 (40%)	9/57 (16%)	17	4	7.3
MPH_00568	463	MPH_02555	124	619	MPH_02555	19.6	23/106 (22%)	38/106 (36%)	16/106 (15%)	23	4	8.9
MPH_04401	512	MPH_11146	121	471	MPH_11146	19.6	23/94 (24%)	34/94 (36%)	6/94 (6%)	23	4	9.5
MPH_11146	471	MPH_04401	102	512	MPH_04401	19.2	23/94 (24%)	34/94 (36%)	6/94 (6%)	23	4	9.7
MPH_01929	446	MPH_05645	54	1129	MPH_05645	32	16/52 (31%)	30/52 (58%)	1/52 (2%)	16	3	0.001
MPH_06193	384	MPH_09491	38	624	MPH_09491	30.8	13/34 (38%)	22/34 (65%)	0/34 (0%)	13	3	0.002
MPH_01929	446	MPH_06193	78	384	MPH_06193	30.4	17/51 (33%)	29/51 (57%)	1/51 (2%)	17	3	0.003
MPH_11673	565	MPH_10780	63	485	MPH_10780	30.8	22/62 (35%)	27/62 (44%)	2/62 (3%)	22	3	0.003
MPH_12104	421	MPH_11673	40	565	MPH_11673	30	15/47 (32%)	27/47 (57%)	0/47 (0%)	15	3	0.004
MPH_01929	446	MPH_12153	81	603	MPH_12153	28.9	15/45 (33%)	26/45 (58%)	1/45 (2%)	15	3	0.01
MPH_03805	398	MPH_05531	40	704	MPH_05531	28.9	13/41 (32%)	24/41 (59%)	0/41 (0%)	13	3	0.01
MPH_01929	446	MPH_10385	84	718	MPH_10385	28.5	17/70 (24%)	31/70 (44%)	0/70 (0%)	17	3	0.015
MPH_10710	469	MPH_02551	40	520	MPH_02551	27.7	16/44 (36%)	21/44 (48%)	0/44 (0%)	16	3	0.022
MPH_02551	520	MPH_10710	41	469	MPH_10710	27.7	16/44 (36%)	21/44 (48%)	0/44 (0%)	16	3	0.025
MPH_05591	328	MPH_12153	36	603	MPH_12153	26.6	12/34 (35%)	22/34 (65%)	0/34 (0%)	12	3	0.033
MPH_02555	619	MPH_11673	58	565	MPH_11673	27.7	20/68 (29%)	31/68 (46%)	19/68 (28%)	20	3	0.039
MPH_00568	463	MPH_11146	66	471	MPH_11146	26.6	17/64 (27%)	31/64 (48%)	3/64 (5%)	17	3	0.054
MPH_05591	328	MPH_00383	39	120	MPH_00383	24.6	13/33 (39%)	16/33 (48%)	0/33 (0%)	13	3	0.068
MPH_02694	275	MPH_05531	43	704	MPH_05531	25	10/32 (31%)	18/32 (56%)	0/32 (0%)	10	3	0.083
MPH_05591	328	MPH_09443	42	1176	MPH_09443	25.4	10/30 (33%)	19/30 (63%)	0/30 (0%)	10	3	0.087
MPH_10710	469	MPH_07267	43	371	MPH_07267	25.8	17/67 (25%)	28/67 (42%)	22/67 (33%)	17	3	0.096
MPH_00553	397	MPH_06673	45	113	MPH_06673	24.3	14/41 (34%)	22/41 (54%)	3/41 (7%)	14	3	0.12
MPH_01929	446	MPH_09443	95	1176	MPH_09443	25.4	15/36 (42%)	19/36 (53%)	1/36 (3%)	15	3	0.12
MPH_05591	328	MPH_11146	45	471	MPH_11146	24.6	11/32 (34%)	20/32 (63%)	0/32 (0%)	11	3	0.13
MPH_11146	471	MPH_00568	44	463	MPH_00568	25.4	17/64 (27%)	31/64 (48%)	3/64 (5%)	17	3	0.13
MPH_02694	275	MPH_10710	51	469	MPH_10710	24.3	10/35 (29%)	20/35 (57%)	0/35 (0%)	10	3	0.15
MPH_11673	565	MPH_00383	72	120	MPH_00383	24.3	22/83 (27%)	33/83 (40%)	15/83 (18%)	22	3	0.18
MPH_03805	398	MPH_04401	43	512	MPH_04401	24.6	13/27 (48%)	16/27 (59%)	5/27 (19%)	13	3	0.21
MPH_12104	421	MPH_00568	49	463	MPH_00568	24.3	13/34 (38%)	17/34 (50%)	0/34 (0%)	13	3	0.27
MPH_05591	328	MPH_10385	48	718	MPH_10385	23.9	13/53 (25%)	25/53 (47%)	0/53 (0%)	13	3	0.3
MPH_02694	275	MPH_12623	54	266	MPH_12623	23.1	9/25 (36%)	17/25 (68%)	0/25 (0%)	9	3	0.31
MPH_05919	569	MPH_05645	51	1129	MPH_05645	24.3	21/79 (27%)	31/79 (39%)	12/79 (15%)	21	3	0.39
MPH_02555	619	MPH_09491	81	624	MPH_09491	24.3	21/78 (27%)	33/78 (42%)	6/78 (8%)	21	3	0.46
MPH_09935	308	MPH_10385	48	718	MPH_10385	22.7	11/29 (38%)	13/29 (45%)	0/29 (0%)	11	3	0.52
MPH_12623	266	MPH_03805	32	398	MPH_03805	22.3	9/29 (31%)	18/29 (62%)	0/29 (0%)	9	3	0.54
MPH_12153	603	MPH_04401	102	512	MPH_04401	23.1	24/83 (29%)	38/83 (46%)	24/83 (29%)	24	3	0.94
MPH_05591	328	MPH_06193	57	384	MPH_06193	21.9	11/34 (32%)	23/34 (68%)	1/34 (3%)	11	3	1.1
MPH_11673	565	MPH_00738	100	1614	MPH_00738	22.7	19/65 (29%)	27/65 (42%)	9/65 (14%)	19	3	1.1
MPH_00553	397	MPH_12104	56	421	MPH_12104	21.9	13/35 (37%)	16/35 (46%)	0/35 (0%)	13	3	1.3
MPH_02694	275	MPH_10385	60	718	MPH_10385	21.2	10/37 (27%)	22/37 (59%)	0/37 (0%)	10	3	1.3
MPH_11146	471	MPH_09443	62	1176	MPH_09443	22.3	16/69 (23%)	28/69 (41%)	0/69 (0%)	16	3	1.3
MPH_01929	446	MPH_11146	143	471	MPH_11146	21.9	16/79 (20%)	40/79 (51%)	4/79 (5%)	16	3	1.5
MPH_02694	275	MPH_04533	68	560	MPH_04533	21.2	9/33 (27%)	18/33 (55%)	0/33 (0%)	9	3	1.5
MPH_12104	421	MPH_00553	70	397	MPH_00553	21.9	13/35 (37%)	16/35 (46%)	0/35 (0%)	13	3	1.5
MPH_11146	471	MPH_01929	71	446	MPH_01929	21.9	16/79 (20%)	40/79 (51%)	4/79 (5%)	16	3	1.6
MPH_12104	421	MPH_05645	73	1129	MPH_05645	21.9	15/46 (33%)	23/46 (50%)	1/46 (2%)	15	3	1.6
MPH_10780	485	MPH_05645	56	1129	MPH_05645	21.9	15/55 (27%)	22/55 (40%)	21/55 (38%)	15	3	1.8
MPH_10780	485	MPH_09443	67	1176	MPH_09443	21.6	19/91 (21%)	33/91 (36%)	15/91 (16%)	19	3	2
MPH_12104	421	MPH_09935	76	308	MPH_09935	21.2	13/47 (28%)	23/47 (49%)	5/47 (11%)	13	3	2.2
MPH_04533	560	MPH_06193	101	384	MPH_06193	21.6	18/56 (32%)	31/56 (55%)	8/56 (14%)	18	3	2.4
MPH_06193	384	MPH_09443	81	1176	MPH_09443	20.8	15/54 (28%)	25/54 (46%)	6/54 (11%)	15	3	2.6
MPH_11146	471	MPH_02349	80	426	MPH_02349	21.2	17/62 (27%)	23/62 (37%)	12/62 (19%)	17	3	2.7
MPH_02349	426	MPH_11146	102	471	MPH_11146	20.8	17/62 (27%)	23/62 (37%)	12/62 (19%)	17	3	2.9
MPH_12153	603	MPH_06193	128	384	MPH_06193	21.6	21/68 (31%)	34/68 (50%)	3/68 (4%)	21	3	2.9
MPH_10780	485	MPH_05919	38	569	MPH_05919	35	17/54 (31%)	29/54 (54%)	4/54 (7%)	17	3	0.0002
MPH_10710	469	MPH_04401	105	512	MPH_04401	20.8	18/69 (26%)	29/69 (42%)	6/69 (9%)	18	3	3.2
MPH_05591	328	MPH_09491	88	624	MPH_09491	20.4	12/36 (33%)	18/36 (50%)	1/36 (3%)	12	3	3.3
MPH_12786	805	MPH_12153	78	603	MPH_12153	21.6	30/122 (25%)	44/122 (36%)	14/122 (11%)	30	3	3.3
MPH_04401	512	MPH_10710	95	469	MPH_10710	20.8	18/69 (26%)	29/69 (42%)	6/69 (9%)	18	3	3.6
MPH_12623	266	MPH_09491	55	624	MPH_09491	20	8/25 (32%)	14/25 (56%)	0/25 (0%)	8	3	3.6
MPH_12153	603	MPH_09443	51	1176	MPH_09443	44.3	20/43 (47%)	26/43 (60%)	0/43 (0%)	20	3	3e-07
MPH_04533	560	MPH_01929	152	446	MPH_01929	20.8	21/74 (28%)	30/74 (41%)	9/74 (12%)	21	3	4.1
MPH_12153	603	MPH_10710	137	469	MPH_10710	20.8	20/63 (32%)	31/63 (49%)	7/63 (11%)	20	3	4.3
MPH_03805	398	MPH_05919	69	569	MPH_05919	20	12/39 (31%)	19/39 (49%)	3/39 (8%)	12	3	5.1
MPH_00553	397	MPH_10385	65	718	MPH_10385	20	15/64 (23%)	27/64 (42%)	4/64 (6%)	15	3	5.3
MPH_07267	371	MPH_10385	60	718	MPH_10385	19.6	12/39 (31%)	16/39 (41%)	0/39 (0%)	12	3	6.3
MPH_12623	266	MPH_04401	58	512	MPH_04401	18.9	10/28 (36%)	15/28 (54%)	1/28 (4%)	10	3	6.7
MPH_02551	520	MPH_07267	99	371	MPH_07267	20	18/55 (33%)	24/55 (44%)	5/55 (9%)	18	3	7.1
MPH_02349	426	MPH_10780	119	485	MPH_10780	19.6	13/43 (30%)	19/43 (44%)	5/43 (12%)	13	3	8
MPH_12623	266	MPH_00738	61	1614	MPH_00738	18.9	8/18 (44%)	9/18 (50%)	0/18 (0%)	8	3	8.4
MPH_05591	328	MPH_10710	91	469	MPH_10710	18.9	12/52 (23%)	23/52 (44%)	9/52 (17%)	12	3	8.8
MPH_12623	266	MPH_10780	64	485	MPH_10780	18.5	9/20 (45%)	11/20 (55%)	2/20 (10%)	9	3	9
MPH_02555	619	MPH_10780	52	485	MPH_10780	31.2	13/33 (39%)	22/33 (67%)	0/33 (0%)	13	2	0.003
MPH_09491	624	MPH_06193	47	384	MPH_06193	30.8	13/34 (38%)	22/34 (65%)	0/34 (0%)	13	2	0.004
MPH_11673	565	MPH_12104	69	421	MPH_12104	30	15/47 (32%)	27/47 (57%)	0/47 (0%)	15	2	0.005
MPH_05531	704	MPH_12153	77	603	MPH_12153	30.4	16/49 (33%)	24/49 (49%)	0/49 (0%)	16	2	0.006
MPH_12153	603	MPH_05531	60	704	MPH_05531	29.6	16/49 (33%)	24/49 (49%)	0/49 (0%)	16	2	0.008
MPH_09491	624	MPH_12153	61	603	MPH_12153	29.6	16/45 (36%)	27/45 (60%)	4/45 (9%)	16	2	0.009
MPH_12153	603	MPH_09491	63	624	MPH_09491	29.6	16/45 (36%)	27/45 (60%)	4/45 (9%)	16	2	0.009
MPH_12153	603	MPH_01929	74	446	MPH_01929	28.9	15/45 (33%)	26/45 (58%)	1/45 (2%)	15	2	0.014
MPH_09491	624	MPH_09443	72	1176	MPH_09443	28.9	14/45 (31%)	24/45 (53%)	2/45 (4%)	14	2	0.015
MPH_10385	718	MPH_01929	55	446	MPH_01929	28.5	17/70 (24%)	31/70 (44%)	0/70 (0%)	17	2	0.024
MPH_05919	569	MPH_00383	48	120	MPH_00383	26.6	16/45 (36%)	21/45 (47%)	4/45 (9%)	16	2	0.029
MPH_00568	463	MPH_00383	63	120	MPH_00383	25.8	12/40 (30%)	20/40 (50%)	0/40 (0%)	12	2	0.039
MPH_12153	603	MPH_00383	93	120	MPH_00383	26.2	15/41 (37%)	21/41 (51%)	0/41 (0%)	15	2	0.045
MPH_02555	619	MPH_12153	64	603	MPH_12153	26.9	14/36 (39%)	20/36 (56%)	0/36 (0%)	14	2	0.061
MPH_09443	1176	MPH_02551	97	520	MPH_02551	27.7	27/127 (21%)	52/127 (41%)	23/127 (18%)	27	2	0.073
MPH_10385	718	MPH_11146	74	471	MPH_11146	26.2	21/68 (31%)	30/68 (44%)	8/68 (12%)	21	2	0.12
MPH_11146	471	MPH_05591	50	328	MPH_05591	25	11/32 (34%)	20/32 (63%)	0/32 (0%)	11	2	0.14
MPH_10710	469	MPH_02694	54	275	MPH_02694	24.6	10/35 (29%)	20/35 (57%)	0/35 (0%)	10	2	0.21
MPH_00568	463	MPH_12104	75	421	MPH_12104	24.6	13/34 (38%)	17/34 (50%)	0/34 (0%)	13	2	0.22
MPH_10780	485	MPH_00383	53	120	MPH_00383	23.9	13/43 (30%)	23/43 (53%)	1/43 (2%)	13	2	0.22
MPH_00568	463	MPH_05645	78	1129	MPH_05645	24.6	11/25 (44%)	15/25 (60%)	0/25 (0%)	11	2	0.25
MPH_04401	512	MPH_03805	52	398	MPH_03805	24.6	13/27 (48%)	16/27 (59%)	5/27 (19%)	13	2	0.26
MPH_03805	398	MPH_01929	46	446	MPH_01929	23.9	8/19 (42%)	12/19 (63%)	0/19 (0%)	8	2	0.28
MPH_02555	619	MPH_12104	70	421	MPH_12104	24.3	13/33 (39%)	16/33 (48%)	0/33 (0%)	13	2	0.37
MPH_12104	421	MPH_00383	52	120	MPH_00383	23.1	11/35 (31%)	18/35 (51%)	0/35 (0%)	11	2	0.38
MPH_10710	469	MPH_00738	71	1614	MPH_00738	23.9	14/43 (33%)	19/43 (44%)	0/43 (0%)	14	2	0.42
MPH_12104	421	MPH_05919	55	569	MPH_05919	23.5	12/40 (30%)	21/40 (53%)	3/40 (8%)	12	2	0.45
MPH_04401	512	MPH_05919	61	569	MPH_05919	23.5	14/39 (36%)	19/39 (49%)	2/39 (5%)	14	2	0.52
MPH_05919	569	MPH_12104	68	421	MPH_12104	23.9	12/40 (30%)	21/40 (53%)	3/40 (8%)	12	2	0.52
MPH_09491	624	MPH_10385	83	718	MPH_10385	23.9	14/47 (30%)	24/47 (51%)	1/47 (2%)	14	2	0.56
MPH_05919	569	MPH_04401	71	512	MPH_04401	23.5	14/39 (36%)	19/39 (49%)	2/39 (5%)	14	2	0.65
MPH_05919	569	MPH_09491	74	624	MPH_09491	23.5	12/44 (27%)	21/44 (48%)	2/44 (5%)	12	2	0.65
MPH_01929	446	MPH_00738	101	1614	MPH_00738	23.1	12/31 (39%)	17/31 (55%)	0/31 (0%)	12	2	0.76
MPH_07267	371	MPH_01929	42	446	MPH_01929	22.3	10/31 (32%)	17/31 (55%)	0/31 (0%)	10	2	0.78
MPH_04533	560	MPH_12153	98	603	MPH_12153	23.1	12/45 (27%)	23/45 (51%)	1/45 (2%)	12	2	0.84
MPH_10710	469	MPH_06673	79	113	MPH_06673	21.9	11/25 (44%)	14/25 (56%)	0/25 (0%)	11	2	0.87
MPH_11673	565	MPH_05531	97	704	MPH_05531	23.1	13/45 (29%)	20/45 (44%)	0/45 (0%)	13	2	0.88
MPH_00553	397	MPH_05645	53	1129	MPH_05645	22.3	11/21 (52%)	12/21 (57%)	0/21 (0%)	11	2	0.92
MPH_01929	446	MPH_07267	109	371	MPH_07267	22.3	10/31 (32%)	17/31 (55%)	0/31 (0%)	10	2	0.94
MPH_00568	463	MPH_12153	81	603	MPH_12153	22.3	12/37 (32%)	23/37 (62%)	0/37 (0%)	12	2	1
MPH_03805	398	MPH_12623	49	266	MPH_12623	21.9	9/29 (31%)	18/29 (62%)	0/29 (0%)	9	2	1
MPH_02694	275	MPH_00568	96	463	MPH_00568	18.5	6/13 (46%)	9/13 (69%)	0/13 (0%)	6	2	10
MPH_00568	463	MPH_02551	84	520	MPH_02551	22.3	11/28 (39%)	14/28 (50%)	0/28 (0%)	11	2	1.1
MPH_02694	275	MPH_05645	57	1129	MPH_05645	21.6	8/21 (38%)	15/21 (71%)	0/21 (0%)	8	2	1.1
MPH_04401	512	MPH_10385	75	718	MPH_10385	22.3	13/39 (33%)	21/39 (54%)	1/39 (3%)	13	2	1.2
MPH_05531	704	MPH_01929	145	446	MPH_01929	22.7	18/51 (35%)	24/51 (47%)	2/51 (4%)	18	2	1.3
MPH_06193	384	MPH_05591	58	328	MPH_05591	21.6	11/34 (32%)	23/34 (68%)	1/34 (3%)	11	2	1.3
MPH_10710	469	MPH_12104	82	421	MPH_12104	21.9	10/16 (63%)	10/16 (63%)	0/16 (0%)	10	2	1.3
MPH_02551	520	MPH_00568	76	463	MPH_00568	22.3	11/28 (39%)	14/28 (50%)	0/28 (0%)	11	2	1.4
MPH_11146	471	MPH_12153	68	603	MPH_12153	21.9	11/35 (31%)	20/35 (57%)	0/35 (0%)	11	2	1.4
MPH_03805	398	MPH_02551	52	520	MPH_02551	21.6	9/38 (24%)	20/38 (53%)	0/38 (0%)	9	2	1.5
MPH_11673	565	MPH_09491	106	624	MPH_09491	22.3	16/53 (30%)	21/53 (40%)	2/53 (4%)	16	2	1.5
MPH_09491	624	MPH_11673	89	565	MPH_11673	22.3	16/53 (30%)	21/53 (40%)	2/53 (4%)	16	2	1.6
MPH_10710	469	MPH_02555	85	619	MPH_02555	21.9	11/21 (52%)	12/21 (57%)	0/21 (0%)	11	2	1.7
MPH_12786	805	MPH_12623	66	266	MPH_12623	22.3	17/59 (29%)	26/59 (44%)	6/59 (10%)	17	2	1.7
MPH_05591	328	MPH_05645	60	1129	MPH_05645	21.2	9/23 (39%)	14/23 (61%)	0/23 (0%)	9	2	1.8
MPH_12786	805	MPH_05591	69	328	MPH_05591	22.3	21/79 (27%)	30/79 (38%)	9/79 (11%)	21	2	1.8
MPH_06193	384	MPH_02551	70	520	MPH_02551	21.2	11/37 (30%)	18/37 (49%)	1/37 (3%)	11	2	1.9
MPH_06193	384	MPH_06673	78	113	MPH_06673	20.8	11/44 (25%)	22/44 (50%)	1/44 (2%)	11	2	1.9
MPH_05591	328	MPH_04401	73	512	MPH_04401	21.2	8/11 (73%)	10/11 (91%)	0/11 (0%)	8	2	2
MPH_09443	1176	MPH_12104	118	421	MPH_12104	22.7	24/69 (35%)	32/69 (46%)	8/69 (12%)	24	2	2.1
MPH_12786	805	MPH_00383	75	120	MPH_00383	21.6	17/58 (29%)	25/58 (43%)	8/58 (14%)	17	2	2.1
MPH_00568	463	MPH_05531	90	704	MPH_05531	21.6	12/36 (33%)	17/36 (47%)	0/36 (0%)	12	2	2.2
MPH_09935	308	MPH_02555	54	619	MPH_02555	20.8	9/21 (43%)	10/21 (48%)	0/21 (0%)	9	2	2.2
MPH_03805	398	MPH_04533	55	560	MPH_04533	21.2	9/49 (18%)	23/49 (47%)	3/49 (6%)	9	2	2.3
MPH_10710	469	MPH_05919	91	569	MPH_05919	21.2	13/50 (26%)	25/50 (50%)	5/50 (10%)	13	2	2.5
MPH_10710	469	MPH_11673	88	565	MPH_11673	21.2	14/48 (29%)	21/48 (44%)	1/48 (2%)	14	2	2.5
MPH_02349	426	MPH_12104	99	421	MPH_12104	21.2	11/27 (41%)	16/27 (59%)	0/27 (0%)	11	2	2.6
MPH_02551	520	MPH_06193	82	384	MPH_06193	21.2	11/37 (30%)	18/37 (49%)	1/37 (3%)	11	2	2.6
MPH_12104	421	MPH_02349	79	426	MPH_02349	21.2	11/27 (41%)	16/27 (59%)	0/27 (0%)	11	2	2.6
MPH_05919	569	MPH_10780	45	485	MPH_10780	35	17/53 (32%)	29/53 (55%)	4/53 (8%)	17	2	0.0002
MPH_04401	512	MPH_09491	89	624	MPH_09491	21.2	12/33 (36%)	16/33 (48%)	4/33 (12%)	12	2	3
MPH_05531	704	MPH_12623	182	266	MPH_12623	21.6	21/77 (27%)	35/77 (45%)	16/77 (21%)	21	2	3.1
MPH_00553	397	MPH_04533	59	560	MPH_04533	20.8	11/24 (46%)	15/24 (63%)	3/24 (13%)	11	2	3.2
MPH_05919	569	MPH_12153	83	603	MPH_12153	21.2	13/46 (28%)	22/46 (48%)	4/46 (9%)	13	2	3.3
MPH_12153	603	MPH_05919	134	569	MPH_05919	21.2	13/46 (28%)	22/46 (48%)	4/46 (9%)	13	2	3.4
MPH_09491	624	MPH_06673	97	113	MPH_06673	20.4	13/30 (43%)	15/30 (50%)	1/30 (3%)	13	2	3.5
MPH_05919	569	MPH_10710	86	469	MPH_10710	21.2	13/50 (26%)	25/50 (50%)	5/50 (10%)	13	2	3.6
MPH_06193	384	MPH_12104	89	421	MPH_12104	20.4	11/36 (31%)	17/36 (47%)	0/36 (0%)	11	2	3.7
MPH_00568	463	MPH_10780	104	485	MPH_10780	20.8	13/39 (33%)	20/39 (51%)	5/39 (13%)	13	2	3.8
MPH_10385	718	MPH_02349	52	426	MPH_02349	34.3	20/47 (43%)	26/47 (55%)	2/47 (4%)	20	2	0.0003
MPH_02694	275	MPH_00553	79	397	MPH_00553	19.6	6/18 (33%)	14/18 (78%)	0/18 (0%)	6	2	4
MPH_12104	421	MPH_06193	88	384	MPH_06193	20.4	11/36 (31%)	17/36 (47%)	0/36 (0%)	11	2	4
MPH_11673	565	MPH_10710	114	469	MPH_10710	20.8	12/41 (29%)	18/41 (44%)	0/41 (0%)	12	2	4.1
MPH_10780	485	MPH_00568	73	463	MPH_00568	20.4	13/39 (33%)	20/39 (51%)	5/39 (13%)	13	2	4.4
MPH_00568	463	MPH_02349	107	426	MPH_02349	20.4	10/20 (50%)	11/20 (55%)	0/20 (0%)	10	2	4.8
MPH_10780	485	MPH_04401	76	512	MPH_04401	20.4	13/42 (31%)	18/42 (43%)	1/42 (2%)	13	2	4.9
MPH_02349	426	MPH_00568	116	463	MPH_00568	20	10/20 (50%)	11/20 (55%)	0/20 (0%)	10	2	5.1
MPH_04401	512	MPH_10780	109	485	MPH_10780	20.4	13/40 (33%)	17/40 (43%)	1/40 (3%)	13	2	5.1
MPH_09935	308	MPH_06673	57	113	MPH_06673	19.2	9/20 (45%)	13/20 (65%)	2/20 (10%)	9	2	5.1
MPH_07267	371	MPH_11146	57	471	MPH_11146	20	9/23 (39%)	12/23 (52%)	0/23 (0%)	9	2	5.3
MPH_10710	469	MPH_05531	111	704	MPH_05531	20.4	10/28 (36%)	17/28 (61%)	0/28 (0%)	10	2	5.3
MPH_03805	398	MPH_00568	72	463	MPH_00568	20	10/22 (45%)	13/22 (59%)	0/22 (0%)	10	2	5.6
MPH_04401	512	MPH_02551	112	520	MPH_02551	20	11/41 (27%)	15/41 (37%)	0/41 (0%)	11	2	5.9
MPH_02551	520	MPH_04401	96	512	MPH_04401	20	11/41 (27%)	15/41 (37%)	0/41 (0%)	11	2	6
MPH_05919	569	MPH_02694	89	275	MPH_02694	20	14/53 (26%)	21/53 (40%)	11/53 (21%)	14	2	6.1
MPH_00568	463	MPH_03805	110	398	MPH_03805	20	10/22 (45%)	13/22 (59%)	0/22 (0%)	10	2	6.2
MPH_06193	384	MPH_05531	98	704	MPH_05531	19.6	11/20 (55%)	13/20 (65%)	3/20 (15%)	11	2	6.4
MPH_05919	569	MPH_10385	92	718	MPH_10385	20.4	15/44 (34%)	19/44 (43%)	2/44 (5%)	15	2	6.5
MPH_05919	569	MPH_03805	103	398	MPH_03805	20	12/39 (31%)	19/39 (49%)	3/39 (8%)	12	2	7
MPH_00568	463	MPH_09491	118	624	MPH_09491	19.6	10/37 (27%)	15/37 (41%)	7/37 (19%)	10	2	7.5
MPH_02555	619	MPH_06673	115	113	MPH_06673	19.6	14/37 (38%)	15/37 (41%)	0/37 (0%)	14	2	7.5
MPH_06193	384	MPH_00553	104	397	MPH_00553	19.2	9/44 (20%)	20/44 (45%)	0/44 (0%)	9	2	7.5
MPH_10385	718	MPH_05919	122	569	MPH_05919	20.4	15/44 (34%)	19/44 (43%)	2/44 (5%)	15	2	7.5
MPH_04401	512	MPH_02555	118	619	MPH_02555	20	11/25 (44%)	14/25 (56%)	2/25 (8%)	11	2	7.7
MPH_02694	275	MPH_00738	93	1614	MPH_00738	18.9	6/24 (25%)	14/24 (58%)	0/24 (0%)	6	2	7.8
MPH_07267	371	MPH_12104	72	421	MPH_12104	19.2	9/27 (33%)	13/27 (48%)	0/27 (0%)	9	2	7.8
MPH_09935	308	MPH_09443	66	1176	MPH_09443	18.9	8/16 (50%)	10/16 (63%)	0/16 (0%)	8	2	7.9
MPH_09443	1176	MPH_11673	80	565	MPH_11673	34.3	26/95 (27%)	41/95 (43%)	8/95 (8%)	26	2	0.0007
MPH_00553	397	MPH_06193	74	384	MPH_06193	19.2	11/51 (22%)	25/51 (49%)	3/51 (6%)	11	2	8.4
MPH_09935	308	MPH_05919	69	569	MPH_05919	18.9	9/34 (26%)	15/34 (44%)	0/34 (0%)	9	2	8.4
MPH_10385	718	MPH_00553	125	397	MPH_00553	20	15/64 (23%)	27/64 (42%)	4/64 (6%)	15	2	8.4
MPH_10780	485	MPH_02349	79	426	MPH_02349	19.6	13/43 (30%)	19/43 (44%)	5/43 (12%)	13	2	8.5
MPH_12104	421	MPH_07267	94	371	MPH_07267	19.2	9/27 (33%)	13/27 (48%)	0/27 (0%)	9	2	8.8
MPH_00553	397	MPH_00738	77	1614	MPH_00738	19.2	9/25 (36%)	13/25 (52%)	0/25 (0%)	9	2	9
MPH_09935	308	MPH_07267	72	371	MPH_07267	18.9	9/23 (39%)	11/23 (48%)	0/23 (0%)	9	2	9.4
MPH_10780	485	MPH_02555	82	619	MPH_02555	19.6	10/24 (42%)	13/24 (54%)	1/24 (4%)	10	2	9.6
MPH_05645	1129	MPH_01929	75	446	MPH_01929	32	16/52 (31%)	30/52 (58%)	1/52 (2%)	16	1	0.003
MPH_02555	619	MPH_05645	55	1129	MPH_05645	31.2	12/21 (57%)	18/21 (86%)	0/21 (0%)	12	1	0.004
MPH_05531	704	MPH_03805	80	398	MPH_03805	28.5	13/41 (32%)	24/41 (59%)	0/41 (0%)	13	1	0.02
MPH_09443	1176	MPH_09491	94	624	MPH_09491	29.3	14/45 (31%)	24/45 (53%)	2/45 (4%)	14	1	0.026
MPH_12153	603	MPH_10385	77	718	MPH_10385	27.7	12/37 (32%)	22/37 (59%)	0/37 (0%)	12	1	0.032
MPH_12153	603	MPH_05645	85	1129	MPH_05645	27.7	12/20 (60%)	15/20 (75%)	0/20 (0%)	12	1	0.037
MPH_10385	718	MPH_12153	66	603	MPH_12153	27.7	12/37 (32%)	22/37 (59%)	0/37 (0%)	12	1	0.039
MPH_02555	619	MPH_05919	67	569	MPH_05919	26.9	12/32 (38%)	20/32 (63%)	3/32 (9%)	12	1	0.063
MPH_05645	1129	MPH_12153	94	603	MPH_12153	27.7	12/20 (60%)	15/20 (75%)	0/20 (0%)	12	1	0.069
MPH_12153	603	MPH_05591	96	328	MPH_05591	26.6	12/34 (35%)	22/34 (65%)	0/34 (0%)	12	1	0.07
MPH_05531	704	MPH_05645	83	1129	MPH_05645	26.9	10/16 (63%)	14/16 (88%)	0/16 (0%)	10	1	0.083
MPH_02551	520	MPH_05531	53	704	MPH_05531	25.8	10/33 (30%)	15/33 (45%)	0/33 (0%)	10	1	0.11
MPH_05531	704	MPH_02551	116	520	MPH_02551	25.8	10/33 (30%)	15/33 (45%)	0/33 (0%)	10	1	0.14
MPH_05531	704	MPH_02694	125	275	MPH_02694	25	10/32 (31%)	18/32 (56%)	0/32 (0%)	10	1	0.22
MPH_11673	565	MPH_05645	84	1129	MPH_05645	24.6	9/31 (29%)	19/31 (61%)	0/31 (0%)	9	1	0.27
MPH_09443	1176	MPH_01929	109	446	MPH_01929	25.8	15/36 (42%)	19/36 (53%)	1/36 (3%)	15	1	0.3
MPH_01929	446	MPH_03805	98	398	MPH_03805	23.9	8/19 (42%)	12/19 (63%)	0/19 (0%)	8	1	0.31
MPH_02555	619	MPH_00383	73	120	MPH_00383	23.5	12/28 (43%)	15/28 (54%)	0/28 (0%)	12	1	0.4
MPH_02551	520	MPH_06673	73	113	MPH_06673	22.7	10/28 (36%)	14/28 (50%)	0/28 (0%)	10	1	0.52
MPH_10385	718	MPH_05591	80	328	MPH_05591	23.9	13/53 (25%)	25/53 (47%)	0/53 (0%)	13	1	0.57
MPH_04533	560	MPH_05645	65	1129	MPH_05645	23.9	11/33 (33%)	20/33 (61%)	1/33 (3%)	11	1	0.58
MPH_05645	1129	MPH_05919	163	569	MPH_05919	24.6	21/79 (27%)	31/79 (39%)	12/79 (15%)	21	1	0.62
MPH_10385	718	MPH_09491	83	624	MPH_09491	23.9	14/47 (30%)	24/47 (51%)	1/47 (2%)	14	1	0.65
MPH_09491	624	MPH_05919	86	569	MPH_05919	23.5	12/44 (27%)	21/44 (48%)	2/44 (5%)	12	1	0.68
MPH_09443	1176	MPH_00738	112	1614	MPH_00738	24.3	17/65 (26%)	31/65 (48%)	1/65 (2%)	17	1	0.81
MPH_02555	619	MPH_05531	87	704	MPH_05531	23.5	8/16 (50%)	12/16 (75%)	0/16 (0%)	8	1	0.82
MPH_12153	603	MPH_04533	99	560	MPH_04533	23.1	12/45 (27%)	23/45 (51%)	1/45 (2%)	12	1	0.91
MPH_05531	704	MPH_11673	142	565	MPH_11673	23.5	13/45 (29%)	20/45 (44%)	0/45 (0%)	13	1	0.92
MPH_05919	569	MPH_11146	77	471	MPH_11146	23.1	9/36 (25%)	21/36 (58%)	3/36 (8%)	9	1	0.92
MPH_11146	471	MPH_05919	59	569	MPH_05919	22.7	9/36 (25%)	21/36 (58%)	3/36 (8%)	9	1	0.94
MPH_00738	1614	MPH_09443	88	1176	MPH_09443	24.3	17/65 (26%)	31/65 (48%)	1/65 (2%)	17	1	1.3
MPH_00568	463	MPH_00738	87	1614	MPH_00738	22.3	9/22 (41%)	12/22 (55%)	0/22 (0%)	9	1	1.4
MPH_12153	603	MPH_00568	113	463	MPH_00568	22.3	12/37 (32%)	23/37 (62%)	0/37 (0%)	12	1	1.4
MPH_10385	718	MPH_09935	86	308	MPH_09935	22.3	11/29 (38%)	13/29 (45%)	0/29 (0%)	11	1	1.5
MPH_10385	718	MPH_04401	89	512	MPH_04401	22.3	13/39 (33%)	21/39 (54%)	1/39 (3%)	13	1	1.7
MPH_00738	1614	MPH_02551	94	520	MPH_02551	23.5	22/74 (30%)	33/74 (45%)	4/74 (5%)	22	1	1.8
MPH_02551	520	MPH_03805	79	398	MPH_03805	21.6	9/38 (24%)	20/38 (53%)	0/38 (0%)	9	1	1.9
MPH_11146	471	MPH_00383	77	120	MPH_00383	21.2	9/26 (35%)	13/26 (50%)	0/26 (0%)	9	1	1.9
MPH_12153	603	MPH_11146	116	471	MPH_11146	21.9	11/35 (31%)	20/35 (57%)	0/35 (0%)	11	1	2.1
MPH_00738	1614	MPH_05645	116	1129	MPH_05645	23.5	21/113 (19%)	42/113 (37%)	10/113 (9%)	21	1	2.3
MPH_02555	619	MPH_10710	95	469	MPH_10710	21.9	11/21 (52%)	12/21 (57%)	0/21 (0%)	11	1	2.3
MPH_05531	704	MPH_00738	171	1614	MPH_00738	21.9	14/37 (38%)	18/37 (49%)	3/37 (8%)	14	1	2.5
MPH_04533	560	MPH_10385	104	718	MPH_10385	21.6	11/24 (46%)	13/24 (54%)	0/24 (0%)	11	1	2.9
MPH_04533	560	MPH_02694	122	275	MPH_02694	21.2	9/33 (27%)	18/33 (55%)	0/33 (0%)	9	1	3
MPH_05531	704	MPH_00568	179	463	MPH_00568	21.6	12/36 (33%)	17/36 (47%)	0/36 (0%)	12	1	3
MPH_04401	512	MPH_05591	92	328	MPH_05591	20.8	8/11 (73%)	10/11 (91%)	0/11 (0%)	8	1	3.2
MPH_04533	560	MPH_03805	130	398	MPH_03805	21.2	9/49 (18%)	23/49 (47%)	3/49 (6%)	9	1	3.2
MPH_05919	569	MPH_09443	80	1176	MPH_09443	21.2	9/23 (39%)	12/23 (52%)	0/23 (0%)	9	1	3.2
MPH_02349	426	MPH_04533	113	560	MPH_04533	20.8	7/13 (54%)	9/13 (69%)	0/13 (0%)	7	1	3.3
MPH_04533	560	MPH_12786	138	805	MPH_12786	21.2	8/18 (44%)	10/18 (56%)	0/18 (0%)	8	1	3.4
MPH_10385	718	MPH_02694	92	275	MPH_02694	21.2	10/37 (27%)	22/37 (59%)	0/37 (0%)	10	1	3.4
MPH_02551	520	MPH_04533	90	560	MPH_04533	20.8	10/38 (26%)	15/38 (39%)	0/38 (0%)	10	1	3.5
MPH_05645	1129	MPH_09443	203	1176	MPH_09443	22.3	12/40 (30%)	24/40 (60%)	7/40 (18%)	12	1	3.5
MPH_04533	560	MPH_02551	149	520	MPH_02551	20.8	10/38 (26%)	15/38 (39%)	0/38 (0%)	10	1	3.7
MPH_04533	560	MPH_10710	141	469	MPH_10710	21.2	10/32 (31%)	17/32 (53%)	3/32 (9%)	10	1	3.7
MPH_09443	1176	MPH_05645	127	1129	MPH_05645	22.3	12/40 (30%)	24/40 (60%)	7/40 (18%)	12	1	3.7
MPH_09491	624	MPH_04401	100	512	MPH_04401	21.2	12/33 (36%)	16/33 (48%)	4/33 (12%)	12	1	3.7
MPH_10385	718	MPH_04533	95	560	MPH_04533	21.6	11/24 (46%)	13/24 (54%)	0/24 (0%)	11	1	3.7
MPH_04401	512	MPH_05645	101	1129	MPH_05645	20.8	8/18 (44%)	12/18 (67%)	0/18 (0%)	8	1	3.9
MPH_05531	704	MPH_10385	188	718	MPH_10385	21.2	12/42 (29%)	19/42 (45%)	0/42 (0%)	12	1	3.9
MPH_10385	718	MPH_12623	113	266	MPH_12623	21.2	13/49 (27%)	26/49 (53%)	8/49 (16%)	13	1	3.9
MPH_05531	704	MPH_09443	191	1176	MPH_09443	21.2	13/44 (30%)	22/44 (50%)	3/44 (7%)	13	1	4.1
MPH_04533	560	MPH_02349	158	426	MPH_02349	20.8	7/13 (54%)	9/13 (69%)	0/13 (0%)	7	1	4.4
MPH_05645	1129	MPH_12104	206	421	MPH_12104	21.9	15/46 (33%)	23/46 (50%)	1/46 (2%)	15	1	4.4
MPH_02555	619	MPH_05591	106	328	MPH_05591	20.8	8/13 (62%)	10/13 (77%)	0/13 (0%)	8	1	4.5
MPH_09443	1176	MPH_10780	130	485	MPH_10780	21.9	19/91 (21%)	33/91 (36%)	15/91 (16%)	19	1	4.5
MPH_11146	471	MPH_05645	91	1129	MPH_05645	20.4	8/17 (47%)	11/17 (65%)	0/17 (0%)	8	1	4.5
MPH_05645	1129	MPH_00738	212	1614	MPH_00738	21.9	20/84 (24%)	33/84 (39%)	6/84 (7%)	20	1	4.7
MPH_04533	560	MPH_00553	161	397	MPH_00553	20.4	11/24 (46%)	15/24 (63%)	3/24 (13%)	11	1	4.8
MPH_05645	1129	MPH_10780	226	485	MPH_10780	21.6	15/55 (27%)	22/55 (40%)	21/55 (38%)	15	1	4.8
MPH_02555	619	MPH_09935	109	308	MPH_09935	20.8	9/21 (43%)	10/21 (48%)	0/21 (0%)	9	1	4.9
MPH_10385	718	MPH_05645	116	1129	MPH_05645	21.2	13/34 (38%)	17/34 (50%)	5/34 (15%)	13	1	4.9
MPH_00553	397	MPH_02694	71	275	MPH_02694	19.6	6/18 (33%)	14/18 (78%)	0/18 (0%)	6	1	5.4
MPH_02551	520	MPH_12786	93	805	MPH_12786	20.4	8/17 (47%)	11/17 (65%)	0/17 (0%)	8	1	5.4
MPH_11673	565	MPH_12786	117	805	MPH_12786	20.4	10/23 (43%)	12/23 (52%)	0/23 (0%)	10	1	5.4
MPH_10385	718	MPH_05531	119	704	MPH_05531	20.8	12/42 (29%)	19/42 (45%)	0/42 (0%)	12	1	5.5
MPH_09443	1176	MPH_12153	77	603	MPH_12153	44.3	20/43 (47%)	26/43 (60%)	0/43 (0%)	20	1	5e-07
MPH_05531	704	MPH_00383	194	120	MPH_00383	20	10/38 (26%)	15/38 (39%)	0/38 (0%)	10	1	6.2
MPH_02555	619	MPH_02551	112	520	MPH_02551	20.4	9/26 (35%)	15/26 (58%)	0/26 (0%)	9	1	6.3
MPH_09491	624	MPH_05591	103	328	MPH_05591	20.4	12/36 (33%)	18/36 (50%)	1/36 (3%)	12	1	6.3
MPH_12104	421	MPH_10710	91	469	MPH_10710	19.6	7/10 (70%)	7/10 (70%)	0/10 (0%)	7	1	6.5
MPH_09491	624	MPH_05645	106	1129	MPH_05645	20.4	7/16 (44%)	12/16 (75%)	0/16 (0%)	7	1	6.6
MPH_04401	512	MPH_04533	115	560	MPH_04533	20	10/23 (43%)	15/23 (65%)	0/23 (0%)	10	1	6.7
MPH_11146	471	MPH_07267	99	371	MPH_07267	19.6	9/23 (39%)	12/23 (52%)	0/23 (0%)	9	1	7.1
MPH_04533	560	MPH_04401	164	512	MPH_04401	20	10/23 (43%)	15/23 (65%)	0/23 (0%)	10	1	7.3
MPH_05531	704	MPH_10710	197	469	MPH_10710	20.4	10/28 (36%)	17/28 (61%)	0/28 (0%)	10	1	7.5
MPH_09491	624	MPH_00568	109	463	MPH_00568	20	10/37 (27%)	15/37 (41%)	7/37 (19%)	10	1	7.5
MPH_12786	805	MPH_11673	90	565	MPH_11673	20.4	10/23 (43%)	12/23 (52%)	0/23 (0%)	10	1	7.7
MPH_05645	1129	MPH_10385	232	718	MPH_10385	21.2	13/34 (38%)	17/34 (50%)	5/34 (15%)	13	1	7.8
MPH_02555	619	MPH_04401	118	512	MPH_04401	20	7/11 (64%)	10/11 (91%)	0/11 (0%)	7	1	8
MPH_09443	1176	MPH_05531	147	704	MPH_05531	21.2	13/44 (30%)	22/44 (50%)	3/44 (7%)	13	1	8.3
MPH_09443	1176	MPH_06193	150	384	MPH_06193	20.8	15/54 (28%)	25/54 (46%)	6/54 (11%)	15	1	8.4
MPH_04533	560	MPH_02555	167	619	MPH_02555	19.6	7/20 (35%)	10/20 (50%)	0/20 (0%)	7	1	8.7
MPH_10710	469	MPH_12786	114	805	MPH_12786	19.6	7/16 (44%)	8/16 (50%)	0/16 (0%)	7	1	8.7
MPH_00568	463	MPH_11673	121	565	MPH_11673	19.6	5/11 (45%)	8/11 (73%)	0/11 (0%)	5	1	8.8
MPH_10710	469	MPH_05645	117	1129	MPH_05645	19.6	8/14 (57%)	11/14 (79%)	0/14 (0%)	8	1	8.8
MPH_09491	624	MPH_12623	112	266	MPH_12623	19.6	8/25 (32%)	14/25 (56%)	0/25 (0%)	8	1	9
MPH_09443	1176	MPH_11146	153	471	MPH_11146	20.8	13/45 (29%)	20/45 (44%)	0/45 (0%)	13	1	9.2
MPH_02555	619	MPH_04533	126	560	MPH_04533	20	7/20 (35%)	10/20 (50%)	0/20 (0%)	7	1	9.3
MPH_02555	619	MPH_10385	129	718	MPH_10385	20	12/31 (39%)	15/31 (48%)	0/31 (0%)	12	1	9.5
MPH_00568	463	MPH_04401	130	512	MPH_04401	19.2	9/21 (43%)	13/21 (62%)	1/21 (5%)	9	1	9.9
MPH_05645	1129	MPH_05531	102	704	MPH_05531	26.6	10/16 (63%)	14/16 (88%)	0/16 (0%)	10	0	0.16
MPH_09443	1176	MPH_05591	106	328	MPH_05591	25.4	10/30 (33%)	19/30 (63%)	0/30 (0%)	10	0	0.29
MPH_05645	1129	MPH_11673	155	565	MPH_11673	24.6	9/31 (29%)	19/31 (61%)	0/31 (0%)	9	0	0.54
MPH_05645	1129	MPH_00568	174	463	MPH_00568	24.3	11/25 (44%)	15/25 (60%)	0/25 (0%)	11	0	0.71
MPH_05645	1129	MPH_04533	177	560	MPH_04533	23.9	11/33 (33%)	20/33 (61%)	1/33 (3%)	11	0	1.2
MPH_00738	1614	MPH_01929	105	446	MPH_01929	23.1	14/70 (20%)	28/70 (40%)	4/70 (6%)	14	0	2.2
MPH_09443	1176	MPH_06673	124	113	MPH_06673	21.9	11/31 (35%)	19/31 (61%)	2/31 (6%)	11	0	2.3
MPH_05645	1129	MPH_00553	200	397	MPH_00553	22.3	11/21 (52%)	12/21 (57%)	0/21 (0%)	11	0	2.7
MPH_02555	619	MPH_09443	98	1176	MPH_09443	21.2	6/16 (38%)	9/16 (56%)	0/16 (0%)	6	0	3.8
MPH_05645	1129	MPH_02694	209	275	MPH_02694	21.6	8/21 (38%)	15/21 (71%)	0/21 (0%)	8	0	4.4
MPH_00738	1614	MPH_10710	130	469	MPH_10710	22.3	12/29 (41%)	14/29 (48%)	0/29 (0%)	12	0	4.9
MPH_12786	805	MPH_04533	87	560	MPH_04533	21.2	8/18 (44%)	10/18 (56%)	0/18 (0%)	8	0	4.9
MPH_00738	1614	MPH_05531	141	704	MPH_05531	22.3	14/37 (38%)	18/37 (49%)	3/37 (8%)	14	0	5.2
MPH_09443	1176	MPH_05919	136	569	MPH_05919	21.6	9/23 (39%)	12/23 (52%)	0/23 (0%)	9	0	5.7
MPH_09443	1176	MPH_02555	139	619	MPH_02555	21.2	6/16 (38%)	9/16 (56%)	0/16 (0%)	6	0	6.5
MPH_05645	1129	MPH_05591	229	328	MPH_05591	21.2	9/23 (39%)	14/23 (61%)	0/23 (0%)	9	0	7
MPH_12786	805	MPH_02551	93	520	MPH_02551	20.4	8/17 (47%)	11/17 (65%)	0/17 (0%)	8	0	8.4
MPH_05645	1129	MPH_04401	235	512	MPH_04401	20.8	8/18 (44%)	12/18 (67%)	0/18 (0%)	8	0	8.6
