# Supplementary material for: Genome-wide identification of F-box proteins in Macrophomina phaseolina and comparison with other fungus
Source: J Genet Eng Biotechnol. 2021 Mar 24;19:46. doi: 10.1186/s43141-021-00143-0 (PMC7991009; doi:10.1186/s43141-021-00143-0)
Supplement: Supplementary file 3 — Additional file 3: Table S3. BLAST2GO analysis of Macrophomina phaseolina F-box proteins. [file 43141_2021_143_MOESM3_ESM.xls]

## Sheet: omicsbox_table
			Table S3. BLAST2GO analysis of Macrophomina phaseolina F-box proteins.
		Tags	SeqName	Description	Length	#Hits	e-Value	sim mean	#GO	GO IDs	GO Names	Enzyme Codes	Enzyme Names	InterPro IDs	InterPro GO IDs	InterPro GO Names
	TRUE	[INTERPRO, BLASTED, ANNOTATED]	MPH_00383	Clavaminate synthase-like protein	120	20	1.14118e-80	75.69	1	F:GO:0005515	F:protein binding			G3DSA:1.20.1280.50 (GENE3D); IPR001810 (PFAM); mobidb-lite (MOBIDB_LITE); IPR001810 (PROSITE_PROFILES); IPR036047 (SUPERFAMILY)	F:GO:0005515	F:protein binding
	TRUE	[INTERPRO, BLASTED, ANNOTATED]	MPH_00553	F-box domain cyclin-like protein	397	20	0	53.07	1	F:GO:0005515	F:protein binding			IPR001810 (PROSITE_PROFILES); SSF52047 (SUPERFAMILY)	F:GO:0005515	F:protein binding
	TRUE	[INTERPRO, BLASTED, MAPPED, ANNOTATED]	MPH_00568	F-box domain cyclin-like protein	463	20	0	54.39	1	F:GO:0005515	F:protein binding			IPR001810 (PROSITE_PROFILES)	F:GO:0005515	F:protein binding
	TRUE	[INTERPRO, BLASTED, ANNOTATED]	MPH_00738	F-box domain Skp2-like protein	1614	20	0	69.11	1	F:GO:0005515	F:protein binding			Coil (COILS); Coil (COILS); mobidb-lite (MOBIDB_LITE); mobidb-lite (MOBIDB_LITE); mobidb-lite (MOBIDB_LITE); mobidb-lite (MOBIDB_LITE); mobidb-lite (MOBIDB_LITE); mobidb-lite (MOBIDB_LITE); mobidb-lite (MOBIDB_LITE); mobidb-lite (MOBIDB_LITE); mobidb-lite (MOBIDB_LITE); mobidb-lite (MOBIDB_LITE); mobidb-lite (MOBIDB_LITE); mobidb-lite (MOBIDB_LITE); mobidb-lite (MOBIDB_LITE); mobidb-lite (MOBIDB_…	F:GO:0005515	F:protein binding
	TRUE	[INTERPRO, BLASTED, ANNOTATED]	MPH_01929	F-box domain cyclin-like protein	446	20	0	59.96	1	F:GO:0005515	F:protein binding			IPR001810 (PFAM); IPR032675 (G3DSA:3.80.10.GENE3D); IPR001810 (PROSITE_PROFILES); SSF52047 (SUPERFAMILY); IPR036047 (SUPERFAMILY)	F:GO:0005515	F:protein binding
	TRUE	[INTERPRO, BLASTED, ANNOTATED]	MPH_02349	F-box domain cyclin-like protein	426	20	0	59.97	1	F:GO:0005515	F:protein binding			IPR001810 (PFAM); IPR036047 (SUPERFAMILY); SSF52047 (SUPERFAMILY)	F:GO:0005515	F:protein binding
	TRUE	[INTERPRO, BLASTED, ANNOTATED]	MPH_02551	F-box domain cyclin-like protein	520	20	0	65.19	1	F:GO:0005515	F:protein binding			IPR001810 (PFAM); G3DSA:1.20.1280.50 (GENE3D); IPR001810 (PROSITE_PROFILES); IPR036047 (SUPERFAMILY)	F:GO:0005515	F:protein binding
	TRUE	[INTERPRO, BLASTED, ANNOTATED]	MPH_02555	F-box domain cyclin-like protein	619	20	0	52.63	1	F:GO:0005515	F:protein binding			mobidb-lite (MOBIDB_LITE); mobidb-lite (MOBIDB_LITE); mobidb-lite (MOBIDB_LITE); mobidb-lite (MOBIDB_LITE); IPR001810 (PROSITE_PROFILES); IPR036047 (SUPERFAMILY)	F:GO:0005515	F:protein binding
	TRUE	[INTERPRO, BLASTED, ANNOTATED]	MPH_02694	F-box domain cyclin-like protein	275	9	1.03128e-179	80.77	1	F:GO:0005515	F:protein binding			IPR001810 (SMART); IPR001810 (PFAM); G3DSA:1.20.1280.50 (GENE3D); mobidb-lite (MOBIDB_LITE); mobidb-lite (MOBIDB_LITE); mobidb-lite (MOBIDB_LITE); mobidb-lite (MOBIDB_LITE); IPR001810 (PROSITE_PROFILES); IPR036047 (SUPERFAMILY); IPR036047 (SUPERFAMILY)	F:GO:0005515	F:protein binding
	TRUE	[INTERPRO, BLASTED, ANNOTATED]	MPH_03805	putative f-box domain cyclin-like protein	398	20	0	56.8	1	F:GO:0005515	F:protein binding			IPR001810 (SMART); G3DSA:1.20.1280.50 (GENE3D); IPR001810 (PFAM); IPR001810 (PROSITE_PROFILES); IPR036047 (SUPERFAMILY)	F:GO:0005515	F:protein binding
	TRUE	[INTERPRO, BLASTED, MAPPED]	MPH_04401	F-box domain containing protein	512	20	0	48	3	P:GO:0006811; C:GO:0016020; C:GO:0016021	P:ion transport; C:membrane; C:integral component of membrane			mobidb-lite (MOBIDB_LITE)	no GO terms	no GO terms
	TRUE	[INTERPRO, BLASTED, ANNOTATED]	MPH_04533	F-box domain cyclin-like protein	560	20	0	61.4	1	F:GO:0005515	F:protein binding			IPR001810 (SMART); IPR032675 (G3DSA:3.80.10.GENE3D); IPR032675 (G3DSA:3.80.10.GENE3D); IPR001810 (PFAM); IPR001810 (PROSITE_PROFILES); IPR011990 (SUPERFAMILY); IPR036047 (SUPERFAMILY); SSF52047 (SUPERFAMILY)	F:GO:0005515	F:protein binding
	TRUE	[INTERPRO, BLASTED, ANNOTATED]	MPH_05531	rni-like protein	704	20	0	87.94	1	F:GO:0005515	F:protein binding			IPR001810 (SMART); IPR006553 (SMART); IPR032675 (G3DSA:3.80.10.GENE3D); IPR001611 (PFAM); IPR001810 (PFAM); IPR032675 (G3DSA:3.80.10.GENE3D); IPR032675 (G3DSA:3.80.10.GENE3D); mobidb-lite (MOBIDB_LITE); mobidb-lite (MOBIDB_LITE); mobidb-lite (MOBIDB_LITE); mobidb-lite (MOBIDB_LITE); mobidb-lite (MOBIDB_LITE); mobidb-lite (MOBIDB_LITE); PTHR16134:SF113 (PANTHER); PTHR16134 (PANTHER); IPR001810 (PR…	F:GO:0005515	F:protein binding
	TRUE	[INTERPRO, BLASTED, ANNOTATED]	MPH_05591	F-box domain-containing protein	328	20	0	73.19	1	F:GO:0005515	F:protein binding			IPR001810 (SMART); IPR001810 (PFAM); mobidb-lite (MOBIDB_LITE); mobidb-lite (MOBIDB_LITE); IPR001810 (PROSITE_PROFILES); IPR036047 (SUPERFAMILY)	F:GO:0005515	F:protein binding
	TRUE	[INTERPRO, BLASTED, ANNOTATED]	MPH_05645	F-box domain cyclin-like protein	1129	20	0	49.56	1	F:GO:0005515	F:protein binding			IPR001810 (PFAM); mobidb-lite (MOBIDB_LITE); mobidb-lite (MOBIDB_LITE); IPR001810 (PROSITE_PROFILES)	F:GO:0005515	F:protein binding
	TRUE	[INTERPRO, BLASTED, ANNOTATED]	MPH_05919	F-box domain cyclin-like protein	569	20	0	73.8	1	F:GO:0005515	F:protein binding			G3DSA:1.20.1280.50 (GENE3D); IPR001810 (PFAM); mobidb-lite (MOBIDB_LITE); mobidb-lite (MOBIDB_LITE); mobidb-lite (MOBIDB_LITE); mobidb-lite (MOBIDB_LITE); mobidb-lite (MOBIDB_LITE); mobidb-lite (MOBIDB_LITE); mobidb-lite (MOBIDB_LITE); PTHR12874 (PANTHER); PTHR12874:SF9 (PANTHER); IPR001810 (PROSITE_PROFILES); IPR036047 (SUPERFAMILY)	F:GO:0005515	F:protein binding
	TRUE	[INTERPRO, BLASTED, ANNOTATED]	MPH_06193	F-box domain cyclin-like protein	384	20	0	49	1	F:GO:0005515	F:protein binding			IPR001810 (SMART); IPR001810 (PFAM); IPR032675 (G3DSA:3.80.10.GENE3D); IPR001810 (PROSITE_PROFILES); SSF52047 (SUPERFAMILY); IPR036047 (SUPERFAMILY)	F:GO:0005515	F:protein binding
	TRUE	[INTERPRO, BLASTED, ANNOTATED]	MPH_06673	F-box domain cyclin-like protein	113	6	3.97214e-63	84.12	1	F:GO:0005515	F:protein binding			IPR032675 (G3DSA:3.80.10.GENE3D); IPR001810 (PFAM); IPR001810 (PROSITE_PROFILES); IPR036047 (SUPERFAMILY)	F:GO:0005515	F:protein binding
	TRUE	[INTERPRO, BLASTED]	MPH_07267	F-box domain-containing protein	371	20	0	58.41						no IPS match	no IPS match	no IPS match
	TRUE	[INTERPRO, BLASTED, MAPPED, ANNOTATED]	MPH_09443	F-box domain cyclin-like protein	1176	20	0	79.09	1	F:GO:0005515	F:protein binding			IPR003903 (SMART); IPR015943 (G3DSA:2.130.10.GENE3D); IPR001810 (PFAM); mobidb-lite (MOBIDB_LITE); mobidb-lite (MOBIDB_LITE); mobidb-lite (MOBIDB_LITE); mobidb-lite (MOBIDB_LITE); mobidb-lite (MOBIDB_LITE); mobidb-lite (MOBIDB_LITE); mobidb-lite (MOBIDB_LITE); mobidb-lite (MOBIDB_LITE); mobidb-lite (MOBIDB_LITE); mobidb-lite (MOBIDB_LITE); PTHR10223:SF2 (PANTHER); PTHR10223 (PANTHER); IPR001810 (…	F:GO:0005515	F:protein binding
	TRUE	[INTERPRO, BLASTED, ANNOTATED]	MPH_09491	F-box domain cyclin-like protein	624	20	0	68.61	1	F:GO:0005515	F:protein binding			IPR015943 (G3DSA:2.130.10.GENE3D); IPR001810 (PFAM); IPR001810 (PROSITE_PROFILES); IPR036047 (SUPERFAMILY); IPR036322 (SUPERFAMILY)	F:GO:0005515	F:protein binding
	TRUE	[INTERPRO, BLASTED, MAPPED, ANNOTATED]	MPH_09935	F-box domain-containing protein	308	20	0	57.74	1	F:GO:0005515	F:protein binding			IPR036047 (SUPERFAMILY)	F:GO:0005515	F:protein binding
	TRUE	[INTERPRO, BLASTED, ANNOTATED]	MPH_10385	FBOX domain containing protein	718	20	0	59.89	1	F:GO:0005515	F:protein binding			IPR001810 (PROSITE_PROFILES); IPR036047 (SUPERFAMILY)	F:GO:0005515	F:protein binding
	TRUE	[INTERPRO, BLASTED, ANNOTATED]	MPH_10710	F-box domain cyclin-like protein	469	20	0	51.84	1	F:GO:0005515	F:protein binding			mobidb-lite (MOBIDB_LITE); mobidb-lite (MOBIDB_LITE); mobidb-lite (MOBIDB_LITE); IPR001810 (PROSITE_PROFILES)	F:GO:0005515	F:protein binding
	TRUE	[INTERPRO, BLASTED, ANNOTATED]	MPH_10780	F-box domain cyclin-like protein	485	20	0	69.99	1	F:GO:0005515	F:protein binding			IPR001810 (SMART); IPR001810 (PFAM); G3DSA:1.20.1280.50 (GENE3D); IPR001810 (PROSITE_PROFILES); IPR036047 (SUPERFAMILY)	F:GO:0005515	F:protein binding
	TRUE	[INTERPRO, BLASTED, ANNOTATED]	MPH_11146	F-box domain cyclin-like protein	471	6	0	67.81	1	F:GO:0005515	F:protein binding			IPR032675 (G3DSA:3.80.10.GENE3D); mobidb-lite (MOBIDB_LITE); mobidb-lite (MOBIDB_LITE); mobidb-lite (MOBIDB_LITE); IPR001810 (PROSITE_PROFILES); SSF52047 (SUPERFAMILY)	F:GO:0005515	F:protein binding
	TRUE	[INTERPRO, BLASTED, ANNOTATED]	MPH_11673	F-box domain-containing protein	565	20	0	76.05	1	F:GO:0005515	F:protein binding			IPR001810 (SMART); IPR001810 (PFAM); mobidb-lite (MOBIDB_LITE); mobidb-lite (MOBIDB_LITE); mobidb-lite (MOBIDB_LITE); IPR001810 (PROSITE_PROFILES); IPR036047 (SUPERFAMILY); IPR011047 (SUPERFAMILY)	F:GO:0005515	F:protein binding
	TRUE	[INTERPRO, BLASTED, ANNOTATED]	MPH_12104	F-box domain cyclin-like protein	421	20	0	62.33	1	F:GO:0005515	F:protein binding			IPR001810 (SMART); IPR001810 (PFAM); G3DSA:1.20.1280.50 (GENE3D); mobidb-lite (MOBIDB_LITE); IPR001810 (PROSITE_PROFILES); IPR036047 (SUPERFAMILY)	F:GO:0005515	F:protein binding
	TRUE	[INTERPRO, BLASTED, MAPPED, ANNOTATED]	MPH_12153	YccV-like-domain-containing protein	603	20	0	75.43	2	F:GO:0003677; F:GO:0005515	F:DNA binding; F:protein binding			IPR011722 (SMART); IPR001810 (SMART); IPR001810 (PFAM); IPR032698 (PFAM); IPR011722 (PFAM); G3DSA:1.20.1280.50 (GENE3D); IPR011722 (TIGRFAM); IPR036623 (G3DSA:2.30.30.GENE3D); IPR001810 (PROSITE_PROFILES); IPR036047 (SUPERFAMILY); IPR036623 (SUPERFAMILY)	F:GO:0003677; F:GO:0005515	F:DNA binding; F:protein binding
	TRUE	[INTERPRO, BLASTED, ANNOTATED]	MPH_12623	F-box domain cyclin-like protein	266	20	1.46523e-159	62.43	1	F:GO:0005515	F:protein binding			IPR001810 (PROSITE_PROFILES); IPR036047 (SUPERFAMILY)	F:GO:0005515	F:protein binding
	TRUE	[INTERPRO, BLASTED, MAPPED]	MPH_12786	F-box domain-containing protein	805	20	0	53.15	9	P:GO:0006400; P:GO:0008033; P:GO:0101030; F:GO:0008479; F:GO:0016740; F:GO:0016757; F:GO:0016763; F:GO:0046872; C:GO:0005737	P:tRNA modification; P:tRNA processing; P:tRNA-guanine transglycosylation; F:queuine tRNA-ribosyltransferase activity; F:transferase activity; F:transferase activity, transferring glycosyl groups; F:transferase activity, transferring pentosyl groups; F:metal ion binding; C:cytoplasm			no IPS match	no IPS match	no IPS match
